# Supplementary material for: Individualized Prediction for Risk of Recurrence in Stage I/II Melanoma Patients With Negative Sentinel Lymph Node
Source: Cancer Med. 2024 Nov 29;13(23):e70441. doi: 10.1002/cam4.70441 (PMC11605731; doi:10.1002/cam4.70441)
Supplement: Supplementary file 1 — Table S1. [file CAM4-13-e70441-s002.xlsx]

## Sheet: Calculator
Supplementary Table 1.
Risk Factors	Input			Output
Age (years)	35		Risk Score	63
Sex (Male=1; Female=0)	1		Gompertz Model
Ulceration (Present=1; Unknown=2; Absent=0)	0		Risk of recurrence at Y years (%)	2.55543
Primary Site (Head/Neck=1; Trunk=2; Extremity=0)	2
Breslow (mm)	1.2
Y years after Surgery	2
